# Supplementary material for: Trends of Diphtheria–Tetanus–Pertussis and Measles Vaccine Coverage Preceding and during the COVID-19 Pandemic: An Analysis of the WHO European Region from 2000 to 2022
Source: Vaccines (Basel). 2024 Oct 6;12(10):1145. doi: 10.3390/vaccines12101145 (PMC11511252; doi:10.3390/vaccines12101145)
Supplement: Supplementary file 1 [file vaccines-12-01145-s001.zip]

Archive with 1 entries (1 files):
- vaccines-3236766-supplementary.pdf
